# Supplementary material for: Detecting methylation signatures in neurodegenerative disease by density-based clustering of applications with reducing noise
Source: Sci Rep. 2020 Dec 17;10:22164. doi: 10.1038/s41598-020-78463-3 (PMC7747741; doi:10.1038/s41598-020-78463-3)
Supplement: Supplementary file 3 — Supplementary Information 3 [file 41598_2020_78463_MOESM3_ESM.csv]

HAO2
CA14
CNKSR1
MIR1976
FCRL1
TINAGL1
DENND2D
PTPN7
CCDC19
CLCA1
CALML6
SERPINC1
ECHDC2
SELE
VCAM1
BGLAP
S100A16
FCRL3
LCE3A
FAM124B
SUCLG2
CX3CR1
PARP15
RARRES1
MYL3
ADH1B
CNGA1
PABPC4L
SEPP1
UGT3A1
MIR340
C5orf27
TINAG
TREM1
MBOAT1
LOC402644
FGL2
MYL7
TMEM213
C7orf29
TAS2R41
C10orf128
RGR
C11orf21
TSPAN32
TBC1D10C
MS4A6A
C11orf53
IFITM3
TSGA10IP
MMP27
OR52H1
C11orf40
OR8G1
TMEM119
SLCO1C1
LTBR
CLEC2B
ELF1
C14orf180
C15orf52
GPR114
ACSM5
TNFRSF17
AQP8
MIR142
CD300C
ASPA
C17orf54
MYH2
SLC16A5
KRTAP2-1
ZNF763
IGFL3
TMEM150B
C19orf38
NKG7
HAMP
SCGBL
CD33
PGLYRP1
PTK6
WISP2
C20orf202
S100B
CRYAA
KRTAP10-3
KRTAP13-4
DGCR9
