# Supplementary material for: Detecting methylation signatures in neurodegenerative disease by density-based clustering of applications with reducing noise
Source: Sci Rep. 2020 Dec 17;10:22164. doi: 10.1038/s41598-020-78463-3 (PMC7747741; doi:10.1038/s41598-020-78463-3)
Supplement: Supplementary file 4 — Supplementary Information 4 [file 41598_2020_78463_MOESM4_ESM.csv]

Chromosome	Start	End	Region ID	Associated genes
chr3	158440495	158441286	chr3-reg108831	RARRES1
chr3	158441770	158442580	chr3-reg108833	RARRES1
chr3	158441286	158441770	chr3-reg108832	RARRES1
chr12	6494658	6495231	chr12-reg6728	LTBR
chr12	6494313	6494392	chr12-reg6726	LTBR
chr12	6493850	6494187	chr12-reg6725	LTBR
chr12	6493620	6493753	chr12-reg6724	LTBR
chr15	40631820	40632105	chr15-reg12475	C15orf52
chr15	40630861	40630948	chr15-reg12472	C15orf52
chr15	40631104	40631591	chr15-reg12473	C15orf52
chr15	40632216	40633008	chr15-reg12476	C15orf52
chr15	40631591	40631712	chr15-reg12474	C15orf52
chr20	62167700	62168080	chr20-reg54899	PTK6
chr20	62169490	62169905	chr20-reg54903	PTK6
chr20	62167241	62167700	chr20-reg54898	PTK6
chr20	62168080	62168437	chr20-reg54900	PTK6
chr20	62168667	62169312	chr20-reg54901	PTK6
